# Supplementary material for: Potential of bacteriocins produced by probiotic bacteria isolated from tiger shrimp and prawns as antibacterial to Vibrio, Pseudomonas, and Aeromonas species on fish
Source: F1000Res. 2018 Mar 29;7:415. [Version 1] doi: 10.12688/f1000research.13958.1 (PMC6182674; doi:10.12688/f1000research.13958.1)
Supplement: Word document containing the following data tables — Crude extract of bacteriocins of probiotic bacteria isolated from black tiger shrimp before being precipitated in ammonium sulphate [(NH4) 2SO4]. The activities of bacteriocins-crude extract of probiotic bacteria isolated from black tiger shrimp after precipitation in ammonium sulphate [(NH4) 2SO4] The activities of bacteriocins-crude extract of probiotic bacteria isolated from prawns before precipitation in ammonium sulphate [(NH4) 2SO4. [file f1000research-7-15172-s0000.tgz]

Archive with 1 entries (1 files):
- 87fd6121-4506-4fa9-8fcd-a9fe98ca7298_Raw_data-tables.docx
